# Supplementary material for: First description of the male Quelaestrygon puetzi Smetana, 1999 (Coleoptera, Staphylinidae, Staphylinini) from China
Source: Zookeys. 2020 Jun 30;944:121–7. doi: 10.3897/zookeys.944.53482 (PMC7340626; doi:10.3897/zookeys.944.53482)
Supplement: XML Treatment for Quelaestrygon [file zookeys.944.53482-treatment1.xml]

<!DOCTYPE tp:taxon-treatment
  PUBLIC "-//TaxonX//DTD Taxonomic Treatment Publishing DTD v0 20100105//EN" "tax-treatment-NSO.dtd">
<tp:taxon-treatment xmlns:tp="http://www.plazi.org/taxpub"><tp:treatment-meta><kwd-group><label>Taxon classification</label><kwd><named-content xmlns:xlink="http://www.w3.org/1999/xlink" content-type="kingdom">Animalia</named-content></kwd><kwd><named-content xmlns:xlink="http://www.w3.org/1999/xlink" content-type="order">Coleoptera</named-content></kwd><kwd><named-content xmlns:xlink="http://www.w3.org/1999/xlink" content-type="family">Staphylinidae</named-content></kwd></kwd-group><mixed-citation publication-type="journal"><person-group><name><surname>Cai</surname><given-names>Yanpeng</given-names></name><name><surname>Li</surname><given-names>Xiaoyan</given-names></name><name><surname>Zhou</surname><given-names>Hongzhang</given-names></name></person-group><article-title>First description of the male <italic><tp:taxon-name><tp:taxon-name-part taxon-name-part-type="genus" reg="Quelaestrygon">Quelaestrygon</tp:taxon-name-part> <tp:taxon-name-part taxon-name-part-type="species" reg="puetzi">puetzi</tp:taxon-name-part></tp:taxon-name></italic> Smetana, 1999 (<tp:taxon-name><tp:taxon-name-part taxon-name-part-type="order">Coleoptera</tp:taxon-name-part></tp:taxon-name>, <tp:taxon-name><tp:taxon-name-part taxon-name-part-type="family">Staphylinidae</tp:taxon-name-part></tp:taxon-name>, <tp:taxon-name><tp:taxon-name-part taxon-name-part-type="tribe">Staphylinini</tp:taxon-name-part></tp:taxon-name>) from China</article-title><source>Zookeys</source><day>30</day><month>6</month><year>2020</year><volume>944</volume><fpage>121</fpage><lpage>127</lpage><pub-id pub-id-type="doi">10.3897/zookeys.944.53482</pub-id></mixed-citation></tp:treatment-meta><tp:nomenclature><tp:taxon-name><object-id xmlns:xlink="http://www.w3.org/1999/xlink" content-type="arpha" xlink:type="simple">B428CCD8-537A-543D-8DB0-9B60AFEBEDD3</object-id>
            <tp:taxon-name-part taxon-name-part-type="genus" reg="Quelaestrygon">Quelaestrygon</tp:taxon-name-part>
          </tp:taxon-name><tp:taxon-authority>Smetana, 1999: 241.</tp:taxon-authority></tp:nomenclature><tp:treatment-sec sec-type="type species" id="SECID0ELHAC"><title>Type species.</title><p><italic><tp:taxon-name><tp:taxon-name-part taxon-name-part-type="genus" reg="Quelaestrygon">Quelaestrygon</tp:taxon-name-part> <tp:taxon-name-part taxon-name-part-type="species" reg="puetzi">puetzi</tp:taxon-name-part></tp:taxon-name></italic> Smetana, 1999, by monotypy.</p></tp:treatment-sec></tp:taxon-treatment>
