# Supplementary material for: First description of the male Quelaestrygon puetzi Smetana, 1999 (Coleoptera, Staphylinidae, Staphylinini) from China
Source: Zookeys. 2020 Jun 30;944:121–7. doi: 10.3897/zookeys.944.53482 (PMC7340626; doi:10.3897/zookeys.944.53482)
Supplement: XML Treatment for Quelaestrygon puetzi [file zookeys.944.53482-treatment2.xml]

<!DOCTYPE tp:taxon-treatment
  PUBLIC "-//TaxonX//DTD Taxonomic Treatment Publishing DTD v0 20100105//EN" "tax-treatment-NSO.dtd">
<tp:taxon-treatment xmlns:tp="http://www.plazi.org/taxpub"><tp:treatment-meta><kwd-group><label>Taxon classification</label><kwd><named-content xmlns:xlink="http://www.w3.org/1999/xlink" content-type="kingdom">Animalia</named-content></kwd><kwd><named-content xmlns:xlink="http://www.w3.org/1999/xlink" content-type="order">Coleoptera</named-content></kwd><kwd><named-content xmlns:xlink="http://www.w3.org/1999/xlink" content-type="family">Staphylinidae</named-content></kwd></kwd-group><mixed-citation publication-type="journal"><person-group><name><surname>Cai</surname><given-names>Yanpeng</given-names></name><name><surname>Li</surname><given-names>Xiaoyan</given-names></name><name><surname>Zhou</surname><given-names>Hongzhang</given-names></name></person-group><article-title>First description of the male <italic><tp:taxon-name><tp:taxon-name-part taxon-name-part-type="genus" reg="Quelaestrygon">Quelaestrygon</tp:taxon-name-part> <tp:taxon-name-part taxon-name-part-type="species" reg="puetzi">puetzi</tp:taxon-name-part></tp:taxon-name></italic> Smetana, 1999 (<tp:taxon-name><tp:taxon-name-part taxon-name-part-type="order">Coleoptera</tp:taxon-name-part></tp:taxon-name>, <tp:taxon-name><tp:taxon-name-part taxon-name-part-type="family">Staphylinidae</tp:taxon-name-part></tp:taxon-name>, <tp:taxon-name><tp:taxon-name-part taxon-name-part-type="tribe">Staphylinini</tp:taxon-name-part></tp:taxon-name>) from China</article-title><source>Zookeys</source><day>30</day><month>6</month><year>2020</year><volume>944</volume><fpage>121</fpage><lpage>127</lpage><pub-id pub-id-type="doi">10.3897/zookeys.944.53482</pub-id></mixed-citation></tp:treatment-meta><tp:nomenclature><tp:taxon-name><object-id xmlns:xlink="http://www.w3.org/1999/xlink" content-type="arpha" xlink:type="simple">0F20ECF5-93DC-5BBA-8816-FB58E558F7B6</object-id>
            <tp:taxon-name-part taxon-name-part-type="genus" reg="Quelaestrygon">Quelaestrygon</tp:taxon-name-part>
            <tp:taxon-name-part taxon-name-part-type="species" reg="puetzi">puetzi</tp:taxon-name-part>
          </tp:taxon-name><tp:taxon-authority>Smetana, 1999</tp:taxon-authority><xref ref-type="fig" rid="F1">Figs 1</xref><xref ref-type="fig" rid="F2">, 2</xref><xref ref-type="fig" rid="F3">, 3</xref><tp:nomenclature-citation-list><tp:nomenclature-citation><tp:taxon-name>
                <tp:taxon-name-part taxon-name-part-type="genus" reg="Quelaestrygon">Quelaestrygon</tp:taxon-name-part> <tp:taxon-name-part taxon-name-part-type="species" reg="puetzi">puetzi</tp:taxon-name-part></tp:taxon-name><comment>Smetana, 1999: 246 (type locality: China: Sichuan, Daxue Shan Gongga Shan, Mt. Hailuogou Glacier Park, 2620–1940 m).</comment></tp:nomenclature-citation></tp:nomenclature-citation-list></tp:nomenclature><tp:treatment-sec sec-type="material" id="SECID0EZJAC"><title>Material examined.</title><p>1 ♂; China, Sichuan Province, Mt. Emei, Leidongping; 8. VI. 2014; Chengbin Wang leg.</p><fig id="F1" position="float" orientation="portrait"><object-id xmlns:xlink="http://www.w3.org/1999/xlink" content-type="doi" xlink:type="simple">10.3897/zookeys.944.53482.figure1</object-id><object-id xmlns:xlink="http://www.w3.org/1999/xlink" content-type="arpha" xlink:type="simple">89644086-9A7B-5113-9807-663A1E9D3DB1</object-id><label>Figure 1.</label><caption><p>Male of <italic><tp:taxon-name><tp:taxon-name-part taxon-name-part-type="genus" reg="Quelaestrygon">Quelaestrygon</tp:taxon-name-part> <tp:taxon-name-part taxon-name-part-type="species" reg="puetzi">puetzi</tp:taxon-name-part></tp:taxon-name></italic> Smetana <bold>A</bold> head in dorsal view <bold>B</bold> pronotum in dorsal view <bold>C</bold> elytra in dorsal view, showing sculpture <bold>D</bold> head in lateral view, showing postmandibular ridge (a) and infraorbital ridge (b) <bold>E</bold> antenna, detail. Scale bars: 2.00 mm.</p></caption><graphic xmlns:xlink="http://www.w3.org/1999/xlink" xlink:href="zookeys-944-121-g001.jpg" position="float" orientation="portrait" xlink:type="simple" id="oo_426934.jpg"><uri content-type="original_file" xlink:type="simple">https://binary.pensoft.net/fig/426934</uri></graphic></fig></tp:treatment-sec><tp:treatment-sec sec-type="description" id="SECID0EALAC"><title>Measurements.</title><p><abbrev xmlns:xlink="http://www.w3.org/1999/xlink" xlink:title="body length" id="ABBRID0EGLAC" xlink:type="simple">BL</abbrev> = 18.3 mm, <abbrev xmlns:xlink="http://www.w3.org/1999/xlink" xlink:title="body width" id="ABBRID0EKLAC" xlink:type="simple">BW</abbrev> = 4.1 mm, <abbrev xmlns:xlink="http://www.w3.org/1999/xlink" xlink:title="head length" id="ABBRID0EOLAC" xlink:type="simple">HL</abbrev>/<abbrev xmlns:xlink="http://www.w3.org/1999/xlink" xlink:title="pronotal length" id="ABBRID0ESLAC" xlink:type="simple">PL</abbrev>/<abbrev xmlns:xlink="http://www.w3.org/1999/xlink" xlink:title="elytral length" id="ABBRID0EWLAC" xlink:type="simple">EL</abbrev> = 1.00: 0.96: 1.28, <abbrev xmlns:xlink="http://www.w3.org/1999/xlink" xlink:title="head width" id="ABBRID0E1LAC" xlink:type="simple">HW</abbrev>/<abbrev xmlns:xlink="http://www.w3.org/1999/xlink" xlink:title="pronotal width" id="ABBRID0E5LAC" xlink:type="simple">PW</abbrev>/<abbrev xmlns:xlink="http://www.w3.org/1999/xlink" xlink:title="elytral width" id="ABBRID0ECMAC" xlink:type="simple">EW</abbrev>/<abbrev xmlns:xlink="http://www.w3.org/1999/xlink" xlink:title="abdominal width" id="ABBRID0EGMAC" xlink:type="simple">AW</abbrev> = 1.00: 1.13: 1.28: 1.32, <abbrev xmlns:xlink="http://www.w3.org/1999/xlink" xlink:title="head width" id="ABBRID0EKMAC" xlink:type="simple">HW</abbrev>/<abbrev xmlns:xlink="http://www.w3.org/1999/xlink" xlink:title="head length" id="ABBRID0EOMAC" xlink:type="simple">HL</abbrev> = 0.94, <abbrev xmlns:xlink="http://www.w3.org/1999/xlink" xlink:title="(head) eye length" id="ABBRID0ESMAC" xlink:type="simple">HEL</abbrev>/<abbrev xmlns:xlink="http://www.w3.org/1999/xlink" xlink:title="(head) temporal length" id="ABBRID0EWMAC" xlink:type="simple">HTL</abbrev> = 0.39, <abbrev xmlns:xlink="http://www.w3.org/1999/xlink" xlink:title="pronotal width" id="ABBRID0E1MAC" xlink:type="simple">PW</abbrev>/<abbrev xmlns:xlink="http://www.w3.org/1999/xlink" xlink:title="pronotal length" id="ABBRID0E5MAC" xlink:type="simple">PL</abbrev> = 1.11, <abbrev xmlns:xlink="http://www.w3.org/1999/xlink" xlink:title="elytral width" id="ABBRID0ECNAC" xlink:type="simple">EW</abbrev>/<abbrev xmlns:xlink="http://www.w3.org/1999/xlink" xlink:title="elytral length" id="ABBRID0EGNAC" xlink:type="simple">EL</abbrev> = 0.95, <abbrev xmlns:xlink="http://www.w3.org/1999/xlink" xlink:title="elytral suture length" id="ABBRID0EKNAC" xlink:type="simple">ESL</abbrev>/<abbrev xmlns:xlink="http://www.w3.org/1999/xlink" xlink:title="elytral length" id="ABBRID0EONAC" xlink:type="simple">EL</abbrev> = 0.59.</p></tp:treatment-sec><tp:treatment-sec sec-type="description" id="SECID0ESNAC"><title>Description of female.</title><p>See <xref ref-type="bibr" rid="B4">Smetana (1999</xref>: 246–247).</p><fig id="F2" position="float" orientation="portrait"><object-id xmlns:xlink="http://www.w3.org/1999/xlink" content-type="doi" xlink:type="simple">10.3897/zookeys.944.53482.figure2</object-id><object-id xmlns:xlink="http://www.w3.org/1999/xlink" content-type="arpha" xlink:type="simple">5E89A4A4-9BEE-5874-B903-883D968DD056</object-id><label>Figure 2.</label><caption><p>Male of <italic><tp:taxon-name><tp:taxon-name-part taxon-name-part-type="genus" reg="Quelaestrygon">Quelaestrygon</tp:taxon-name-part> <tp:taxon-name-part taxon-name-part-type="species" reg="puetzi">puetzi</tp:taxon-name-part></tp:taxon-name></italic> Smetana, morphology <bold>A</bold> body in dorsal view <bold>B</bold> aedeagus, underside of paramere <bold>C</bold> aedeagus, apical portion of median lobe, parameral view. Scale bars: 5.00 mm (<bold>A</bold>), 0.50 mm (<bold>B, C</bold>).</p></caption><graphic xmlns:xlink="http://www.w3.org/1999/xlink" xlink:href="zookeys-944-121-g002.jpg" position="float" orientation="portrait" xlink:type="simple" id="oo_426935.jpg"><uri content-type="original_file" xlink:type="simple">https://binary.pensoft.net/fig/426935</uri></graphic></fig></tp:treatment-sec><tp:treatment-sec sec-type="description" id="SECID0E5OAC"><title>Description of male.</title><p>Male with first four segments of foretarsus strongly dilated, sub-bilobed, each heavily covered with tenent setae ventrally, segment II slightly wider than apex of tibia; tergite VIII (Fig. <xref ref-type="fig" rid="F3">3A</xref>) with basal ridge complete, nearly straight, with one long seta on each side, apical margin with shallow and narrow medioapical emargination; sternite VIII (Fig. <xref ref-type="fig" rid="F3">3B</xref>) with basal ridge complete, slightly sinuate, with one long seta on each side, apical margin with shallow and wide medioapical emargination, a very small triangular area in front of the emargination impunctate; sternite IX (Fig. <xref ref-type="fig" rid="F3">3C</xref>) with basal portion short and wide, apex almost truncate, apical margin forming indistinct M-shaped indention; tergite X (Fig. <xref ref-type="fig" rid="F3">3D</xref>) with basal side broadly and shallowly concave, apical margin complete, forming a right angle; aedeagus robust and strongly sclerotized, in lateral view (Fig. <xref ref-type="fig" rid="F3">3E</xref>) with apex of paramere distinctly not reaching that of median lobe, apical 1/4 of median lobe strongly bent toward parameral side, without any process at apex; aedeagus in parameral view (Fig. <xref ref-type="fig" rid="F3">3F</xref>) with paramere distinctly narrower than median lobe, wide at base, then gradually narrowed into obtuse apex, forming a near triangle shape, median lobe parallel-sided laterally, distinctly constricted at apex, apex somewhat pointed (Figs <xref ref-type="fig" rid="F2">2C</xref>, <xref ref-type="fig" rid="F3">3F</xref>); apical portion of paramere with four moderately long apical setae, and two similar subapical setae on each lateral side below apex, underside with seven small tooth-shaped processes along the more strongly sclerotized and pigmented midline, and 6–7 spike-like sensory peg setae arranged in cluster far below apex on each side (Figs <xref ref-type="fig" rid="F2">2B</xref>, <xref ref-type="fig" rid="F3">3G</xref>).</p><fig id="F3" position="float" orientation="portrait"><object-id xmlns:xlink="http://www.w3.org/1999/xlink" content-type="doi" xlink:type="simple">10.3897/zookeys.944.53482.figure3</object-id><object-id xmlns:xlink="http://www.w3.org/1999/xlink" content-type="arpha" xlink:type="simple">2C467422-0E07-5AD8-AC64-532C1E265F28</object-id><label>Figure 3.</label><caption><p>Male terminalia and genitalia of <italic><tp:taxon-name><tp:taxon-name-part taxon-name-part-type="genus" reg="Quelaestrygon">Quelaestrygon</tp:taxon-name-part> <tp:taxon-name-part taxon-name-part-type="species" reg="puetzi">puetzi</tp:taxon-name-part></tp:taxon-name></italic> Smetana <bold>A</bold> male tergite VIII <bold>B</bold> male sternite VIII <bold>C</bold> male sternite IX <bold>D</bold> male tergite X <bold>E</bold> aedeagus, lateral view <bold>F</bold> aedeagus, parameral view <bold>G</bold> aedeagus, underside of paramere. Scale bars: 0.50 mm.</p></caption><graphic xmlns:xlink="http://www.w3.org/1999/xlink" xlink:href="zookeys-944-121-g003.jpg" position="float" orientation="portrait" xlink:type="simple" id="oo_426936.jpg"><uri content-type="original_file" xlink:type="simple">https://binary.pensoft.net/fig/426936</uri></graphic></fig></tp:treatment-sec><tp:treatment-sec sec-type="distribution" id="SECID0ETBAE"><title>Distribution.</title><p><italic><tp:taxon-name><tp:taxon-name-part taxon-name-part-type="genus" reg="Quelaestrygon">Quelaestrygon</tp:taxon-name-part> <tp:taxon-name-part taxon-name-part-type="species" reg="puetzi">puetzi</tp:taxon-name-part></tp:taxon-name></italic> Smetana is at present known only from several mountain areas in Sichuan Province of China: Mt. Gongga, Mt. Jinping and Mt. Emei. The examined male specimen was hand-collected at a parking lot after landing on the collector’s clothes.</p></tp:treatment-sec><ref-list><ref id="B4"><mixed-citation xmlns:xlink="http://www.w3.org/1999/xlink" xlink:type="simple"><person-group><name name-style="western"><surname>Smetana</surname><given-names>A</given-names></name></person-group> (<year>1999</year>) <article-title>Contributions to the knowledge of the <tp:taxon-name><tp:taxon-name-part taxon-name-part-type="subtribe">Quediina</tp:taxon-name-part></tp:taxon-name> (<tp:taxon-name><tp:taxon-name-part taxon-name-part-type="order">Coleoptera</tp:taxon-name-part></tp:taxon-name>, <tp:taxon-name><tp:taxon-name-part taxon-name-part-type="family">Staphylinidae</tp:taxon-name-part></tp:taxon-name>, <tp:taxon-name><tp:taxon-name-part taxon-name-part-type="tribe">Staphylinini</tp:taxon-name-part></tp:taxon-name>) of China. Part 14. <italic><tp:taxon-name><tp:taxon-name-part taxon-name-part-type="genus">Quelaestrygon</tp:taxon-name-part> <tp:taxon-name-part taxon-name-part-type="species">puetzi</tp:taxon-name-part></tp:taxon-name></italic> gen. nov., sp. nov. from Sichuan.</article-title><source>Elytra</source><volume>27</volume>(<issue>1</issue>): <fpage>241</fpage>–<lpage>248</lpage>.</mixed-citation></ref></ref-list></tp:taxon-treatment>
